# Supplementary material for: Anticancer Drugs for Intra-Arterial Treatment of Colorectal Cancer Liver Metastases: In-Vitro Screening after Short Exposure Time
Source: Pharmaceuticals (Basel). 2021 Jul 1;14(7):639. doi: 10.3390/ph14070639 (PMC8308869; doi:10.3390/ph14070639)
Supplement: Supplementary file 1 [file pharmaceuticals-14-00639-s001.zip]

Archive with 1 entries (1 files):
- pharmaceuticals-1285237-supplementary.pdf
